# Supplementary material for: HIV/STIs risks between migrant MSM and local MSM: a cross-sectional comparison study in China
Source: PeerJ. 2016 Jul 13;4:e2169. doi: 10.7717/peerj.2169 (PMC4950534; doi:10.7717/peerj.2169)
Supplement: Supplemental Information 2 [file peerj-04-2169-s002.xls]

## Sheet: migration
hiv_sti_testing	hiv_syphilis	syphilis	HIV	knowledge_group	service_access	sti_test	HIV_test	substance	female_condom	femalesex	commercial_condom	commercial_sex	mul_partner	condom_last	UAI	firstsex_condom	venues	orientation	income	edu	marriage	migration	age	age_group
0	0	0	0	1	0	0	0	0		0	0	1	0	2	0	2	4	1	1	1	1	1	18	18-25 years old
0	0	0	0	1	1	0	0	0		0		0	0	1	1	1	5	1	1	2	1	2	18	18-25 years old
0	0	0	0	1	1	0	0	0		0		0	0	2	0	2	4	1	1	1	1	2	20	18-25 years old
1	0	0	0	1	1	0	1	0		0		0	0	2	0	2	4	2	1	1	1	2	20	18-25 years old
0	0	0	0	1	0	0	0	0		0		0	1	1	0	2	4	1	2	2	1	1	20	18-25 years old
1	0	0	0	0	1	1	1	0		0		0	0	1	0	1	4	1	2	1	1	1	20	18-25 years old
0	0	0	0	1	0	0	0	0		0		0	1	1	0	1	4	1	2	1	1	2	20	18-25 years old
0	0	0	0	1	0	0	0	0		0		0	0	2	0	1	4	1	2	1	1	2	21	18-25 years old
1	0	0	0	1	1	1	0	0		0		0	0	2	0	2	4	1	1	2	1	2	21	18-25 years old
1	0	0	0	1	1	1	0	0		0		0	0	2	0	2	4	1	1	2	1	2	21	18-25 years old
1	0	0	0	1	1	1	1	0		0		0	1	1	1	1	4	1	2	2	1	2	21	18-25 years old
0	0	0	0	1	1	0	0	0		0		0	0	1	0	1	4	1	2	1	1	1	21	18-25 years old
1	0	0	0	1	1	1	1	0		0		0	0	2	0	2	4	1	1	2	1	2	21	18-25 years old
1	0	0	0	1	1	1	1	0		0		0	0	1	0	1	4	1	1	2	1	2	21	18-25 years old
0	0	0	0	1	0	0	0	0		0		0	0	1	1	1	2	1	1	2	1	2	21	18-25 years old
0	0	0	0	1	0	0	0	0		0		0	1	1	0	1	4	1	1	2	1	2	21	18-25 years old
0	0	0	0	1	0	0	0	0		0		0	1	2	0	2	4	1	1	2	1	1	21	18-25 years old
0	0	0	0	1	1	0	0	0		0		0	1	1	0	2	4	1	1	2	1	2	21	18-25 years old
0	0	0	0	1	0	0	0	0		0		0	0	1	1	1	4	2	1	2	1	1	21	18-25 years old
0	0	0	0	1	1	0	0	0		0		0	0	2	0	1	4	1	1	2	1	2	21	18-25 years old
0	1	1	0	1	1	0	0	0		0		0	1	2	0	1	4	1	1	2	1	1	21	18-25 years old
0	0	0	0	1	1	0	0	0		0		0	0	1	0	1	4	1	2	1	1	1	21	18-25 years old
0	0	0	0	1	1	0	0	0		0		0	0	1	0	1	4	1	1	2	1	1	21	18-25 years old
0	0	0	0	1	0	0	0	0		0		0	1	2	0	1	4	1	2	1	1	1	21	18-25 years old
1	0	0	0	1	1	1	1	0		0		0	0	2	0	2	5	1	2	2	1	2	21	18-25 years old
0	0	0	0	1	0	0	0	0		0		0	1	1	1	2	4	1	1	2	1	2	21	18-25 years old
1	0	0	0	1	1	1	1	0		0		0	1	1	1	1	4	1	2	2	1	1	22	18-25 years old
0	0	0	0	1	0	0	0	0		0		0	1	1	0	2	4	1	1	1	1	2	22	18-25 years old
0	0	0	0	1	1	0	0	0		0		0	0	1	1	1	4	1	1	2	1	1	22	18-25 years old
0	0	0	0	1	1	0	0	0		0		0	0	1	1	1	4	1	1	2	1	1	22	18-25 years old
0	0	0	0	1	1	0	0	0		0		0	1	1	0	1	4	1	1	1	1	2	22	18-25 years old
0	0	0	0	1	1	0	0	0		0		0	0	1	1	1	4	1	1	2	1	2	22	18-25 years old
1	0	0	0	1	1	1	1	0		0		0	0	1	1	2	4	1	2	2	1	2	22	18-25 years old
0	0	0	0	1	1	0	0	0		0		0	0	2	0	2	4	1	1	2	1	2	22	18-25 years old
1	0	0	0	0	1	0	1	0		0		0	0	1	0	1	4	2	1	2	1	1	22	18-25 years old
0	0	0	0	1	1	0	0	0		0		0	1	1	1	1	4	1	2	2	1	1	22	18-25 years old
0	0	0	0	1	0	0	0	0		0		0	1	1	1	1	4	1	2	1	1	1	22	18-25 years old
0	0	0	0	1	0	0	0	0		0		0	1	1	1	1	4	1	2	1	1	1	22	18-25 years old
1	0	0	0	1	1	1	1	0		0		0	0	1	1	1	4	1	2	2	1	2	22	18-25 years old
1	0	0	0	1	1	1	1	0		0		0	0	1	1	1	4	1	2	2	1	2	22	18-25 years old
1	0	0	0	1	1	1	1	0		0		0	0	2	0	2	4	1	1	2	1	2	22	18-25 years old
1	0	0	0	1	1	1	1	0		0		0	0	2	0	2	4	1	1	2	1	2	22	18-25 years old
1	0	0	0	1	1	0	1	1		0		0	1	2	0	1	5	1	2	2	1	2	22	18-25 years old
0	0	0	0	1	0	0	0	0		0		0	0	2	0	2	4	1	1	2	1	2	22	18-25 years old
0	0	0	0	1	1	0	0	0		0		0	0	2	0	2	4	1	1	2	1	1	22	18-25 years old
0	0	0	0	1	0	0	0	0		0		0	1	1	1	1	4	1	1	2	1	2	22	18-25 years old
1	0	0	0	1	1	1	1	0		0		0	0	1	0	1	4	2	1	2	1	1	22	18-25 years old
0	0	0	0	1	0	0	0	0	0	1		0	0	2	0	2	4	1	2	2	2	1	22	18-25 years old
0	0	0	0	0	0	0	0	1		0		0	0	1	1	1	5	2	2	2	1	1	23	18-25 years old
1	0	0	0	1	1	0	1	0		0		0	1	1	0	1	4	1	2	1	1	2	23	18-25 years old
1	0	0	0	1	1	1	1	0		0		0	1	1	1	1	4	1	2	1	1	1	23	18-25 years old
1	0	0	0	1	1	0	1	0		0		0	0	1	1	1	5	2		2	1	1	23	18-25 years old
1	0	0	0	1	1	1	1	0		0		0	1	1	1	1	4	2	2	2	1	1	23	18-25 years old
1	0	0	0	1	1	1	1	0		0		0	0	2	0	1	4	1	2	2	1	1	23	18-25 years old
0	0	0	0	1	1	0	0	0		0		0	1	1	0	1	4	1	1	2	1	1	23	18-25 years old
1	0	0	0	1	1	1	0	0		0		0	1	2	0	1	4	1	2	2	1	2	23	18-25 years old
0	0	0	0	1	0	0	0	0		0		0	1	1	1	2	4	1	2	1	1	1	23	18-25 years old
0	0	0	0	0	1	0	0	1		0		0	1	1	0	1	4	1	2	1	1	1	23	18-25 years old
1	0	0	0	1	1	1	1	0		0		0	0	1	1	1	4	1	1	2	1	1	23	18-25 years old
1	0	0	0	1	1	0	1	0		0		0	1	2	0	1	4	1	2	1	1	2	23	18-25 years old
1	0	0	0	1	1	0	1	0		0	0	1	1	2	0	1	4	1	2	1	1	2	23	18-25 years old
1	0	0	0	1	1	0	1	0		0		0	1	2	0	1	4	1	2	1	1	2	23	18-25 years old
0	0	0	0	1	1	0	0	0		0		0	0	1	1	2	4	1	2	2	1	1	23	18-25 years old
0	0	0	0	1	1	0	0	0		0		0	0	1	1	2	4	1	2	2	1	1	23	18-25 years old
1	0	0	0	1	0	0	1	1		0		0	0	1	0	1	1	1	2	1	1	1	23	18-25 years old
1	0	0	0	1	0	0	1	0		0		0	0	2	0	1	4	1	2	2	1	1	23	18-25 years old
0	1	1	0	1	0	0	0	0		0		0	0	2	0	2	4	1	2	2	1	2	23	18-25 years old
0	0	0	0	1	0	0	0	0		0		0	0	2	0	2	4	1	2	2	1	2	23	18-25 years old
1	0	0	0	1	1	0	1	0		0		0	1	2	0	2	4	1	1	2	1	2	23	18-25 years old
1	0	0	0	1	1	1	1	0		0		0	1	1	1	2	4	1	2	2	1	2	23	18-25 years old
1	0	0	0	0	1	1	1	0		0		0	1	2	0	2	4	1	2	2	1	1	23	18-25 years old
1	0	0	0	1	1	1	1	0		0		0	0	1	1	1	4	1	1	2	1	2	23	18-25 years old
0	0	0	0	0	0	0	0	0		0		0		1	0	2	4	1	2	1	1	1	23	18-25 years old
0	0	0	0	1	1	0	0	0		0		0	1	2	0	2	4	1	2	2	1	1	23	18-25 years old
1	0	0	0	1	1	1	1	0		0		0	0	2	0	2	4	1	1	2	1	2	23	18-25 years old
1	0	0	0	1	1	0	1	0		0	1	1	0	1	1	1	4	2	1	2	1	1	23	18-25 years old
1	0	0	0	1	1	1	1	0		0		0	0	1	1	1	4	2	1	1	1	2	23	18-25 years old
0	1	0	1	1	0	0	0	0		0		0	0	1	0	1	4	1	1	2	1	1	23	18-25 years old
0	0	0	0	1	1	0	0	0	0	1		0	1	2	1	1	5	2	2	1	1	1	24	18-25 years old
0	0	0	0	1	0	0	0	0		0		0	0	1	0	1	4	2	2	2	1	1	24	18-25 years old
1	0	0	0	1	1	1	1	0		0		0	1	1	1	1	4	1	2	2	1	2	24	18-25 years old
0	0	0	0	1	1	0	0	0		0		0	1	1	0	2	4	1	2	2	1	1	24	18-25 years old
1	0	0	0	0	1	1	1	0		0		0	1	1	0	1	4	1	3	1	1	1	24	18-25 years old
0	0	0	0	1	1	0	0	0		0		0	1	2	0	2	4	2	1	2	1	2	24	18-25 years old
1	1	0	1	1	1	0	1	0		0		0	0	1	0	1	2	1	1	2	1	2	24	18-25 years old
1	0	0	0	1	1	0	1	0		0		0	0	1	1	1	4	1	1	2	1	2	24	18-25 years old
1	0	0	0	0	1	1	0	1		0		0	1	1	1	1	4	2	2	2	1	2	24	18-25 years old
1	0	0	0	1	1	1	1	0		0		0	1	1	0	1	4	1	2	2	1	2	24	18-25 years old
0	0	0	0	1	1	0	0	0		0		0	0	2	0	1	4	1	2	1	1	1	24	18-25 years old
0	0	0	0	1	0	0	0	0		0		0	0	1	1	1	4	1	2	2	1	2	24	18-25 years old
0	0	0	0	0	1	0	0	0		0		0	1	2	0	1	5	2	2	1	1	1	24	18-25 years old
0	0	0	0	1	0	0	0	0		0		0	0	1	1	1	4	2	2	2	1	1	24	18-25 years old
0	0	0	0	1	1	0	0	0		0		0	0	1	0	1	4	1	2	2	1	2	24	18-25 years old
1	0	0	0	1	1	1	1	0	0	1		0	0	2	0	1	4	2	2	2	1	2	24	18-25 years old
1	0	0	0	1	1	0	1	0		0		0	1	1	1	1	4	1	2	1	1	2	24	18-25 years old
0	0	0	0	1	1	0	0	0		0		0	1	1	0	1	4	1	2	2	1	2	24	18-25 years old
0	0	0	0	0	0	0	0	0		0		0	1	1	0	1	1	2	2	2	1	2	24	18-25 years old
1	0	0	0	1	1	1	1	0		0		0	1	1	1	1	4	2	1	2	1	1	24	18-25 years old
0	0	0	0	1	1	0	0	0		0		0	1	2	0	2	4	1	2	2	1	1	24	18-25 years old
1	0	0	0	1	1	1	0	0	0	1		0	1	2	0	1	4	2	2	2	1	2	24	18-25 years old
0	0	0	0	1	1	0	0	0		0		0	0	1	0	1	4	1	1	2	1	2	24	18-25 years old
1	0	0	0	1	1	1	1	0		0	1	1	1	1	0	1	4	1	1	1	1	2	24	18-25 years old
1	0	0	0	1	1	1	1	0		0		0	1	2	0	2	4	1	2	2	1	1	24	18-25 years old
0	0	0	0	0	0	0	0	0		0		0	1	1	1	1	4	2	2	2	1	1	24	18-25 years old
1	0	0	0	1	0	1	1	0		0		0	1	2	0	2	4	1	2	1	1	1	24	18-25 years old
0	0	0	0	1	0	0	0	0		0		0	0	1	1	2	4	1	2	2	1	1	24	18-25 years old
1	0	0	0	1	1	1	1	0		0		0	0	1	0	1	1	1	2	2	1	1	25	18-25 years old
1	0	0	0	1	1	1	1	0		0		0	0	1	0	1	4	1	2	2	1	1	25	18-25 years old
1	0	0	0	1	1	1	1	0		0		0	1	1	0	1	2	1	2	2	1	2	25	18-25 years old
1	0	0	0	1	1	1	1	0		0		0	1	1	0	1	2	1	2	2	1	2	25	18-25 years old
0	0	0	0	1	1	0	0	0		0		0	0	2	0	2	5	1	2	2	1	2	25	18-25 years old
1	0	0	0	1	1	1	1	0	0	1		0	0	1	0	1	4	2	3	2	2	1	25	18-25 years old
1	0	0	0	1	1	1	1	0		0		0	1	2	1	2	1	1	2	2	1	2	25	18-25 years old
1	0	0	0	1	1	1	1	0		0		0	0	1	1	1	5	1	1	2	1	2	25	18-25 years old
1	0	0	0	0	0	1	0	0	0	1		0	1	2	0	2	5	2	2	1	1	1	25	18-25 years old
0	0	0	0	1	0	0	0	0		0		0	0	1	0	1	4	1	2	2	1	2	25	18-25 years old
0	0	0	0	1	1	0	0	0		0		0	0	1	0	1	4	1	2	2	1	2	25	18-25 years old
0	0	0	0	0	0	0	0	0		0		0	0	1	0	2	4	1	2	2	1	1	25	18-25 years old
0	0	0	0	1	0	0	0	0		0		0	1	1	0	1	4	1	1	2	1	2	25	18-25 years old
0	0	0	0	1	1	0	0	0		0		0	0	1	1	2	4	1	2	2	1	1	25	18-25 years old
0	0	0	0	1	1	0	0	0		0		0	1	1	0	1	4	1	2	2	1	1	25	18-25 years old
0	0	0	0	1	1	0	0	0		0		0	1	1	0	1	4	1	3	2	1	1	25	18-25 years old
1	0	0	0	0	0	1	1	0	0	1		0	1	2	0	1	1	2	2	1	1	1	25	18-25 years old
1	0	0	0	1	1	1	1	0		0		0	0	2	0	1	4	1	2	1	1	1	25	18-25 years old
1	0	0	0	1	1	1	1	0		0		0	0	2	0	1	4	1	3	1	1	1	25	18-25 years old
1	0	0	0	1	1	1	1	0		0		0	1	1	0	1	4	1	2	2	1	2	25	18-25 years old
1	0	0	0	1	1	1	1	0		0		0	1	1	1	1	4	2	2	2	1	2	25	18-25 years old
1	0	0	0	1	1	1	1	0		0		0	0	1	0	2	4	1	2	2	1	2	25	18-25 years old
1	0	0	0	1	1	1	1	0		0		0	1	1	1	1	4	1	1	2	1	2	25	18-25 years old
1	0	0	0	1	1	1	1	0		0		0	1	1	0	1	4	1	3	2	1	2	25	18-25 years old
0	0	0	0	1	1	0	0	0		0		0	1	1	1	2	4	1	2	2	1	2	25	18-25 years old
0	0	0	0	0	0	0	0	0		0		0	1	1	1	1	4	1	2	2	1	1	25	18-25 years old
0	1	1	0	1	1	0	0	0	0	1		0	1	1	0	2	4	2	2	1	1	1	25	18-25 years old
0	0	0	0	1	1	0	0	0		0		0	1	1	1	1	4	1	1	2	1	1	25	18-25 years old
0	0	0	0	1	1	0	0	0		0		0	0	1	0	2	5	1	2	2	1	1	25	18-25 years old
0	0	0	0	1	0	0	0	0		0		0	0	2	0	1	4	1	1	2	1	2	25	18-25 years old
1	0	0	0	1	1	1	1	0		0		0	0	1	1	2	4	1	2	2	1	1	25	18-25 years old
1	1	1	0	1	1	1	1	0		0		0	0	1	1	2	4	1	2	2	1	1	25	18-25 years old
1	0	0	0	1	1	1	1	0		0		0	0	2	0	2	4	1	1	2	1	2	25	18-25 years old
0	0	0	0	0	0	0	0	0		0		0	0	1	0	2	4	2	2	2	1	1	25	18-25 years old
0	0	0	0	1	1	0	0	0		0		0	0	1	1	1	4	2	2	2	1	2	26	26-35 years old
1	0	0	0	1	1	1	1	0		0		0	1	1	0	1	4	1	3	2	1	1	26	26-35 years old
0	0	0	0	1	1	0	0	1		0		0	1	1	1	1	1	1	2	2	1	1	26	26-35 years old
1	0	0	0	1	1	0	1	0		0		0	0	2	0	2	4	1	2	2	1	1	26	26-35 years old
1	0	0	0	1	1	1	1	0		0		0	0	2	0	2	4	1	2	2	1	1	26	26-35 years old
1	0	0	0	1	1	1	1	0		0		0	1	1	0	2	4	1	2	1	1	2	26	26-35 years old
1	0	0	0	1	1	1	1	0		0		0	0	1	1	2	4	1	2	2	1	1	26	26-35 years old
1	0	0	0	1	1	1	1	0		0		0	0	1	1	2	4	1	2	2	1	1	26	26-35 years old
0	0	0	0	1	0	0	0	0		0		0	0	1	1	1	4	1	1	2	1	2	26	26-35 years old
0	0	0	0	1	0	0	0	0		0		0	0	1	1	1	4	1	1	2	1	2	26	26-35 years old
1	0	0	0	1	1	1	1	0		0		0	1	1	0	2	3	2	2	1	1	2	26	26-35 years old
0	0	0	0	1	1	0	0	0		0		0	0	1	0	1	4	1	1	2	1	2	26	26-35 years old
1	0	0	0	1	1	1	1	0		0		0	0	1	1	1	4	1	2	2	1	2	26	26-35 years old
1	0	0	0	1	1	0	1	1	0	1		0	1	1	0	1	4	2	2	1	1	1	26	26-35 years old
0	0	0	0	0	1	0	0	0		0		0	1	1	1	1	4	1	2	1	1	1	26	26-35 years old
1	0	0	0	0	0	0	1	0		0		0	1	1	1	2	4	1	1	1	1	2	26	26-35 years old
1	0	0	0	1	1	1	1	1	1	1	1	1	0	1	1	1	4	1	3	2	1	2	26	26-35 years old
1	0	0	0	1	0	1	1	0		0		0	1	1	0	1	4	1	2	2	1	2	26	26-35 years old
1	0	0	0	1	0	1	1	0		0		0	1	1	0	1	4	1	2	2	1	2	26	26-35 years old
1	0	0	0	1	0	0	1	0		0	0	1	1	1	0	1	4	1	2	2	1	2	26	26-35 years old
1	0	0	0	1	1	0	1	0	1	1		0	0	1	0	2	4	1	2	2	1	1	26	26-35 years old
0	0	0	0	1	0	0	0	0		0		0	0	1	0	2	4	1	1	2	1	1	26	26-35 years old
1	0	0	0	1	1	1	1	0		0		0	1	1	1	1	4	2	2	1	1	1	26	26-35 years old
0	0	0	0	1	0	0	0	0		0		0	1	1	1	1	4	2	2	1	1	1	26	26-35 years old
1	0	0	0	1	1	0	1	0		0		0	1	1	0	2	4	1	2	2	1	1	26	26-35 years old
0	0	0	0	1	0	0	0	0		0		0	0	2	0	1	1	1	1	2	1	2	26	26-35 years old
0	0	0	0	1	0	0	0	0		0	0	1	0	2	0	1	1	1	1	2	1	2	26	26-35 years old
1	0	0	0	1	0	1	0	0		0		0	1	1	1	2	4	2	2	1	1	1	26	26-35 years old
1	0	0	0	1	1	1	1	0		0		0	1	1	1	1	4	2	2	2	1	1	26	26-35 years old
1	0	0	0	1	1	1	1	0		0		0	1	1	1	2	4	2	2	2	1	1	27	26-35 years old
0	0	0	0	1	0	0	0	0	0	1		0	0	2	0	2	5	2	2	2	1	2	27	26-35 years old
1	0	0	0	1	1	1	1	0		0		0	0	1	0	1	4	2	2	2	1	1	27	26-35 years old
0	0	0	0	1	0	0	0	0		0		0	1	2	0	1	4	1	3	2	1	1	27	26-35 years old
0	0	0	0	1	1	0	0	0		0		0	1	1	1	2	5	1	2	2	1	1	27	26-35 years old
0	0	0	0	1	0	0	0	0		0		0	0	1	0	2	4	1	2	2	1	1	27	26-35 years old
0	0	0	0	1	0	0	0	0		0		0	0	2	0	2	4	1	2	2	1	1	27	26-35 years old
0	0	0	0	1	0	0	0	0		0		0	0	2	0	2	4	1	2	2	1	1	27	26-35 years old
0	0	0	0	1	0	0	0	0		0		0	0	1	1	2	4	2	2	2	1	2	27	26-35 years old
1	0	0	0	1	1	1	1	0		0	0	1	1	1	0	2	4	1	3	2	1	1	27	26-35 years old
1	0	0	0	1	1	1	1	0		0		0	1	1	0	2	4	1	2	1	2	1	27	26-35 years old
1	0	0	0	1	1	1	1	0		0		0	1	1	0	2	4	1	2	1	2	1	27	26-35 years old
1	0	0	0	1	1	1	1	0		0		0	0	1	1	1	4	1	2	2	1	1	27	26-35 years old
1	0	0	0	1	1	1	1	0		0		0	0	1	1	1	4	1	2	2	1	1	27	26-35 years old
0	0	0	0	1	0	0	0	0		0		0	1	1	0	1	4	1	2	2	1	1	27	26-35 years old
0	0	0	0	1	0	0	0	0		0		0	1	1	1	2	4	1	2	2	1	1	27	26-35 years old
1	0	0	0	1	0	1	0	0		0		0	0	1	1	1	5	1	2	2	1	2	27	26-35 years old
0	0	0	0	1	0	0	0	0		0		0	0	1	1	1	4	1	2	2	1	2	27	26-35 years old
0	0	0	0	1	0	0	0	0		0		0	1	1	1	2	4	2	2	2	1	2	27	26-35 years old
1	0	0	0	1	1	1	1	0		0		0	1	1	0	2	4	1	1	2	1	1	27	26-35 years old
0	0	0	0	1	0	0	0	0		0		0	0	1	0	2	5	2	2	2	1	1	27	26-35 years old
0	0	0	0	1	0	0	0	0		0		0	0	2	0	2	4	1	2	2	1	2	27	26-35 years old
0	0	0	0	1	0	0	0	0		0		0	0	2	0	2	4	1	2	2	1	2	27	26-35 years old
1	0	0	0	1	0	1	0	0		0		0	1	1	1	2	4	1	3	2	1	2	27	26-35 years old
1	0	0	0	1	1	1	0	0	0	1		0	0	2	0	2	4	1	3	2	1	2	27	26-35 years old
1	0	0	0	1	1	1	1	0		0		0	1	1	1	1	4	1	2	2	1	1	27	26-35 years old
1	0	0	0	0	1	1	1	0		0		0	0	2	0	2	4	1	2	1	1	1	27	26-35 years old
0	0	0	0	1	0	0	0	0		0		0	1	1	0	1	4	1	2	2	1	1	27	26-35 years old
1	0	0	0	1	1	1	1	0		0		0	0	1	1	1	4	1	3	2	1	2	27	26-35 years old
1	0	0	0	1	1	1	1	0		0		0	0	1	1	1	4	1	3	2	1	2	27	26-35 years old
1	0	0	0	1	1	0	1	0		0		0	1	1	0	1	2	1	2	2	1	2	27	26-35 years old
0	0	0	0	1	1	0	0	0		0		0	1	1	0	1	4	1	2	2	1	1	27	26-35 years old
1	0	0	0	1	1	1	1	0		0		0	0	2	0	2	4	1	3	2	1	2	27	26-35 years old
0	1	1	0	1	0	0	0	0		0		0	0	2	0	1	4	1	2	2	1	1	27	26-35 years old
0	0	0	0	1	1	0	0	0		0	0	1	1	2	0	2	4	1	3	2	1	2	27	26-35 years old
1	0	0	0	1	1	1	1	0		0		0	0	1	0	2	4	2	1	2	1	1	27	26-35 years old
0	1	1	1	1	0	0	0	0		0		0	1	1	0	2	4	1	2	2	1	2	27	26-35 years old
0	0	0	0	1	0	0	0	0		0		0	0	1	1	2	4	1	2	2	1	2	27	26-35 years old
1	0	0	0	1	1	0	1	0		0		0	1	1	1	2	4	1	2	2	1	2	27	26-35 years old
1	1	1	0	1	1	0	1	0		0		0	1	1	1	2	4	1	2	2	1	2	27	26-35 years old
0	0	0	0	1	0	0	0	0		0		0	0	1	1	1	4	1	2	2	1	2	27	26-35 years old
1	0	0	0	0	0	0	1	0		0		0	1	1	0	1	4	2	1	2	1	2	27	26-35 years old
1	0	0	0	1	1	1	1	0		0		0	0	1	1	1	4	1	3	2	1	1	27	26-35 years old
1	0	0	0	1	1	0	1	0		0		0	0	1	0	2	4	1	2	2	1	1	27	26-35 years old
1	0	0	0	1	1	1	1	0		0		0	1	2	0	2	4	2	3	2	1	1	27	26-35 years old
0	0	0	0	1	0	0	0	0		0		0	1	1	0	2	4	1	2	2	1	1	27	26-35 years old
1	0	0	0	0	0	1	1	0		0		0	1	1	0	2	4	2	1	1	1	2	27	26-35 years old
1	0	0	0	1	1	1	1	0		0		0	1	1	1	2	4	2	2	2	1	1	27	26-35 years old
0	1	1	1	1	1	0	0	0		0		0	1	2	0	2	4	1	2	2	1	1	27	26-35 years old
0	1	0	1	1	1	0	0	0		0		0	1	2	0	2	4	1	2	2	1	1	27	26-35 years old
0	0	0	0	1	1	0	0	0		0	1	1	1	1	1	2	3	2	3	2	1	2	28	26-35 years old
0	0	0	0	1	1	0	0	0	0	1	1	1	1	1	1	1	4	2	2	2	1	1	28	26-35 years old
0	0	0	0	1	1	0	0	0	0	1		0	0	2	1	2	5	2	2	1	2	1	28	26-35 years old
0	0	0	0	1	0	0	0	0	1	1		0	1	1	1	1	4	2	2	2	2	2	28	26-35 years old
1	0	0	0	1	1	1	1	0		0		0	0	1	0	2	2	2	2	2	1	2	28	26-35 years old
1	0	0	0	1	1	1	1	0	0	1	0	1	0	2	0	1	4	2	2	2	1	2	28	26-35 years old
0	0	0	0	1	0	0	0	0		0		0	1	1	0	1	4	2	3	2	1	2	28	26-35 years old
0	0	0	0	1	1	0	0	1		0		0	1	2	0	2	4	1	3	2	1	1	28	26-35 years old
0	0	0	0	1	1	0	0	0		0		0	1	2	0	2	2	1	2	2	1	2	28	26-35 years old
1	0	0	0	0	0	1	0	0		0		0	1	1	0	2	4	1	2	1	1	1	28	26-35 years old
0	0	0	0	1	1	0	0	0		0		0	1	1	1	1	4	1	3	2	1	1	28	26-35 years old
0	0	0	0	1	1	0	0	0		0		0	1	1	1	1	4	1	3	2	1	1	28	26-35 years old
1	0	0	0	1	0	1	1	0		0		0	1	1	1	1	4	2	3	2	1	2	28	26-35 years old
1	0	0	0	1	1	1	1	0		0		0	0	1	1	1	4	2	2	2	1	2	28	26-35 years old
0	0	0	0	1	0	0	0	0		0		0	0	1	1	1	4	1	2	2	1	2	28	26-35 years old
0	0	0	0	1	1	0	0	0		0	0	1	1	2	0	2	4	1	2	1	1	1	28	26-35 years old
1	0	0	0	1	1	1	1	0		0		0	1	1	1	1	4	1	2	2	1	1	28	26-35 years old
1	0	0	0	1	1	1	1	0		0		0	1	1	1	2	4	1	3	2	1	1	28	26-35 years old
1	0	0	0	0	1	1	1	0		0		0	0	1	0	1	5	1	2	2	1	2	28	26-35 years old
1	0	0	0	0	1	1	1	0		0		0	0	1	0	1	5	1	2	2	1	2	28	26-35 years old
0	0	0	0	1	1	0	0	0		0		0	1	2	0	1	4	1	1	2	1	2	28	26-35 years old
1	0	0	0	1	1	1	1	0		0		0	0	1	1	2	4	1	1	2	1	1	28	26-35 years old
1	0	0	0	1	1	0	1	0		0		0	0	1	1	1	4	1	2	2	1	1	28	26-35 years old
1	0	0	0	1	1	1	1	1		0		0	1	1	0	2	4	1	2	2	1	2	28	26-35 years old
1	0	0	0	1	1	1	1	1		0	1	1	1	1	1	1	4	2	3	2	1	1	28	26-35 years old
1	0	0	0	1	1	0	1	0		0	1	1	1	1	1	1	4	1	2	2	1	1	28	26-35 years old
1	0	0	0	0	1	0	1	0		0		0	0	1	0	1	4	2	2	2	1	1	28	26-35 years old
0	0	0	0	1	0	0	0	0		0		0	1	1	0	2	2	1	2	1	1	1	28	26-35 years old
1	0	0	0	1	1	1	1	0		0		0	0	1	0	2	4	2	3	2	1	1	28	26-35 years old
1	0	0	0	1	1	1	1	0		0		0	0	2	0	2	4	2	2	2	1	2	28	26-35 years old
0	0	0	0	1	1	0	0	0		0		0	1	2	0	1	4	1	2	2	1	2	28	26-35 years old
0	0	0	0	1	1	0	0	0		0		0	1	2	0	1	4	1	2	2	1	2	28	26-35 years old
1	0	0	0	1	1	1	1	0		0		0	1	1	1	1	4	1	2	1	1	1	28	26-35 years old
1	0	0	0	1	1	1	1	0		0		0	1	1	1	1	4	1	2	1	1	1	28	26-35 years old
1	0	0	0	1	1	1	1	0		0		0	0	2	0	2	4	1	2	2	1	1	28	26-35 years old
0	0	0	0	0	0	0	0	0	1	1		0	1	2	0	1	4	2	2	2	1	1	28	26-35 years old
0	0	0	0	1	1	0	0	0		0		0	0	1	0	1	4	1	2	2	1	1	28	26-35 years old
0	0	0	0	1	1	0	0	0		0		0	0	1	0	1	4	1	2	2	1	1	28	26-35 years old
1	0	0	0	1	1	1	1	0		0		0	1	1	0	1	4	1	1	2	1	2	28	26-35 years old
1	1	1	0	1	1	1	1	0		0		0	1	1	0	1	4	1	1	2	1	2	28	26-35 years old
1	0	0	0	1	1	1	0	0		0		0	0	2	0	1	5	1	2	2	1	1	28	26-35 years old
0	0	0	0	1	1	0	0	0		0		0	0	1	1	2	4	2	2	1	1	2	28	26-35 years old
0	0	0	0	1	0	0	0	0		0		0	0	1	1	1	4	1	2	2	1	2	28	26-35 years old
1	0	0	0	1	1	1	1	0		0		0	0	1	1	1	5	2	3	2	1	2	28	26-35 years old
0	0	0	0	1	0	0	0	0		0		0	1	1	1	1	4	1	2	2	1	1	28	26-35 years old
0	0	0	0	1	0	0	0	0		0		0	1	1	1	1	4	1	2	2	1	1	28	26-35 years old
1	1	0	1	1	0	0	1	0	0	1		0	0	1	0	2	4	2	3	2	2	1	29	26-35 years old
0	0	0	0	1	0	0	0	0	0	1		0	0	2	0	1	4	2	2	2	1	1	29	26-35 years old
0	0	0	0	1	0	0	0	0	1	1		0	0	1	1	1	1	2	3	2	1	1	29	26-35 years old
1	0	0	0	1	0	1	1	0	1	1		0	0	1	1	2	4	2	1	2	2	2	29	26-35 years old
0	0	0	0	0	0	0	0	0		0		0	1	1	0	2	4	1	2	1	1	1	29	26-35 years old
0	1	1	0	1	1	0	0	0		0		0	1	1	0	2	4	1	2	2	1	1	29	26-35 years old
0	1	0	1	1	0	0	0	0		0		0	1	2	1	2	4	1	2	2	1	1	29	26-35 years old
1	0	0	0	1	1	1	1	0		0		0	1	2	0	1	4	1	2	2	1	2	29	26-35 years old
1	0	0	0	1	1	1	1	0		0		0	1	2	0	1	4	1	2	2	1	2	29	26-35 years old
1	0	0	0	1	1	1	1	0		0		0	1	1	0	1	4	1	2	2	1	2	29	26-35 years old
1	1	1	0	1	1	1	1	1		0		0	1	1	0	1	4	1	2	2	1	2	29	26-35 years old
1	0	0	0	1	1	1	1	1		0		0	1	1	0	1	4	1	2	2	1	2	29	26-35 years old
1	1	0	1	1	1	1	1	0		0	1	1	0	1	0	2	4	1	2	1	1	1	29	26-35 years old
0	0	0	0	1	1	0	0	0		0		0	1	1	1	2	4	1	3	2	1	1	29	26-35 years old
1	0	0	0	1	1	1	1	0	1	1		0	1	2	0	2	4	2	3	2	1	1	29	26-35 years old
1	0	0	0	1	1	1	1	0	0	1		0	1	2	0	2	4	2	2	2	2	1	29	26-35 years old
0	0	0	0	1	1	0	0	0		0		0	0	1	0	2	4	1	3	2	1	1	29	26-35 years old
1	0	0	0	1	1	1	1	0		0		0	1	2	0	1	4	2	2	1	1	1	29	26-35 years old
1	0	0	0	1	1	0	1	0	1	1		0	0	1	1	2	4	2	3	2	1	2	29	26-35 years old
1	0	0	0	1	1	1	1	0	0	1	0	1	1	1	0	2	4	1	2	2	1	2	29	26-35 years old
1	0	0	0	1	1	1	1	0	0	1	0	1	1	1	0	2	4	1	2	2	1	2	29	26-35 years old
1	0	0	0	1	1	0	1	0		0		0	1	2	0	2	4	2	3	2	1	1	29	26-35 years old
1	0	0	0	1	1	0	1	0	0	1		0	1	1	1	2	4	1	2	1	2	1	29	26-35 years old
0	1	1	0	1	1	0	0	0		0		0	1	1	0	1	4	2	1	2	1	2	29	26-35 years old
1	0	0	0	1	1	1	1	0		0	1	1	1	1	1	1	4	1	2	2	1	2	29	26-35 years old
0	0	0	0	1	1	0	0	0		0		0	0	2	0	1	4	1	3	2	1	2	29	26-35 years old
0	0	0	0	1	0	0	0	0		0		0	1	2	0	1	4	1	2	2	1	2	29	26-35 years old
0	0	0	0	1	1	0	0	0		0	1	1	1	2	0	1	4	1	3	2	1	2	29	26-35 years old
0	0	0	0	1	0	0	0	0		0		0	0	2	0	1	5	2	3	1	1	2	29	26-35 years old
1	0	0	0	1	0	1	1	0		0		0	1	2	0	2	4	1	2	2	1	2	29	26-35 years old
1	0	0	0	1	0	1	1	0		0		0	1	2	0	2	4	1	2	2	1	2	29	26-35 years old
0	1	1	0	1	0	0	0	0		0		0	0	1	0	1	4	1	3	2	1	1	29	26-35 years old
0	0	0	0	1	0	0	0	0		0		0	1	1	0	1	4	1	3	2	1	1	29	26-35 years old
0	0	0	0	1	0	0	0	0		0		0	0	1	1	2	5	1	1	2	1	1	29	26-35 years old
0	0	0	0	1	1	0	0	0		0		0	1	1	0	1	4	1	1	2	1	1	29	26-35 years old
1	0	0	0	1	0	0	1	0		0		0	0	2	1	2	4	1	2	2	1	2	29	26-35 years old
1	0	0	0	1	1	1	1	0		0		0	0	2	0	1	4	1	2	2	1	2	29	26-35 years old
0	0	0	0	1	0	0	0	0		0		0	1	1	0	2	4	1	3	2	1	2	29	26-35 years old
0	0	0	0	1	1	0	0	0		0		0	0	2	0	1	4	1	2	2	1	2	29	26-35 years old
0	0	0	0	1	1	0	0	0		0		0	0	2	0	1	4	1	2	2	1	2	29	26-35 years old
0	0	0	0	1	0	0	0	0		0		0	0	1	0	2	5	1	2	2	1	1	29	26-35 years old
0	0	0	0	1	1	0	0	0	0	1		0	1	2	0	2	4	2	3	2	1	2	29	26-35 years old
1	0	0	0	1	1	1	1	0		0		0	0	2	0	2	4	1	2	2	1	1	29	26-35 years old
1	0	0	0	1	1	1	1	0		0		0	0	2	0	2	4	1	2	2	1	1	29	26-35 years old
1	1	0	1	1	1	0	1	1		0		0	1	2	0	1	4	2	3	2	1	1	30	26-35 years old
1	0	0	0	1	1	1	1	0		0	1	1	0	1	1	1	4	2	3	2	1	1	30	26-35 years old
0	0	0	0	1	1	0	0	0		0		0	1	2	0	2	3	2	2	2	1	1	30	26-35 years old
1	0	0	0	1	1	1	0	0		0		0	0	1	0	1	5	1	3	2	1	1	30	26-35 years old
0	0	0	0	1	1	0	0	0	0	1		0	1	1	0	1	1	2	3	2	1	1	30	26-35 years old
0	0	0	0	1	0	0	0	0		0		0	1	2	0	2	4	1	2	2	1	2	30	26-35 years old
0	0	0	0	1	0	0	0	0		0		0	1	2	0	2	4	1	2	2	1	2	30	26-35 years old
0	0	0	0	1	0	0	0	1		0		0	1	1	0	1	1	1	3	2	1	2	30	26-35 years old
1	0	0	0	1	1	1	1	0		0		0	1	1	0	1	4	2	2	2	3	2	30	26-35 years old
0	0	0	0	1	0	0	0	0	1	1		0	0	1	1	1	4	2	3	2	1	1	30	26-35 years old
1	0	0	0	1	1	1	1	0		0		0	0	1	1	1	4	1	3	2	1	1	30	26-35 years old
0	0	0	0	1	0	0	0	0		0		0	0	2	0	2	4	1	3	2	1	2	30	26-35 years old
1	0	0	0	1	1	0	1	0		0		0	0	2	0	2	4	1	3	2	1	2	30	26-35 years old
1	0	0	0	1	1	1	0	0		0		0	1	2	0	1	4	1	2	2	1	1	30	26-35 years old
1	0	0	0	1	1	1	1	0		0		0	1	1	1	1	4	2	3	2	1	2	30	26-35 years old
1	0	0	0	1	1	1	1	0		0		0	0	2	0	2	4	1	2	2	1	2	30	26-35 years old
0	0	0	0	1	1	0	0	0		0		0	0	1	0	2	4	2	3	2	1	2	30	26-35 years old
0	1	0	1	1	1	0	0	0		0		0	1	2	0	1	2	1	3	2	1	1	30	26-35 years old
1	0	0	0	1	1	1	1	0		0		0	1	1	0	1	4	2	2	1	1	2	30	26-35 years old
0	0	0	0	1	0	0	0	0		0		0	0	1	1	1	4	1	3	2	1	2	30	26-35 years old
0	0	0	0	1	0	0	0	0		0		0	1	2	0	2	4	1	2	2	1	2	30	26-35 years old
0	1	1	0	1	0	0	0	0		0		0	1	2	0	2	4	1	2	2	1	2	30	26-35 years old
0	0	0	0	1	0	0	0	0		0		0	0	1	1	1	4	2	3	2	1	1	30	26-35 years old
0	0	0	0	1	0	0	0	0		0		0	1	2	0	2	4	1	2	2	1	2	30	26-35 years old
0	0	0	0	1	0	0	0	0	0	1		0	0	2	0	2	4	2	2	1	1	1	30	26-35 years old
1	0	0	0	1	1	1	1	0		0		0	1	1	1	1	4	1	3	2	1	1	30	26-35 years old
1	0	0	0	1	1	0	1	0		0		0	1	1	1	1	4	1	2	2	1	2	30	26-35 years old
0	0	0	0	1	1	0	0	0		0		0	1	1	1	1	4	2	2	1	1	1	30	26-35 years old
1	0	0	0	1	1	1	1	0		0		0	1	1	0	1	4	1	3	2	1	2	30	26-35 years old
1	0	0	0	1	1	1	1	0		0		0	0	1	1	1	4	1	2	2	1	2	30	26-35 years old
1	0	0	0	1	1	1	1	0		0		0	1	1	0	1	4	1	3	2	1	2	30	26-35 years old
1	0	0	0	1	1	1	1	0		0		0	0	1	1	2	4	1	2	2	1	2	30	26-35 years old
1	0	0	0	0	0	1	0	0		0		0	1	1	0	2	4	1	3	2	2	1	30	26-35 years old
1	0	0	0	1	1	0	1	0	0	1		0	1	1	0	1	5	2	2	2	2	2	31	26-35 years old
1	0	0	0	0	1	1	1	0	0	1		0	1	2	0	2	4	2	2	2	1	1	31	26-35 years old
1	0	0	0	1	1	1	1	0		0		0	0	2	1	1	4	2	3	2	1	1	31	26-35 years old
0	0	0	0	1	1	0	0	0	1	1		0	1	2	0	1	4	1	3	2	1	1	31	26-35 years old
0	0	0	0	1	1	0	0	0		0		0	1	1	1	2	4	1	2	2	1	1	31	26-35 years old
0	0	0	0	1	0	0	0	0		0		0	0	1	1	2	4	2	2	2	1	1	31	26-35 years old
0	0	0	0	1	1	0	0	0		0		0	1	1	0	2	4	2	2	2	1	1	31	26-35 years old
0	0	0	0	1	1	0	0	0		0	0	1	1	2	0	2	4	1	2	2	1	1	31	26-35 years old
1	0	0	0	1	1	0	1	0		0		0	0	2	0	2	5	2	2	2	1	2	31	26-35 years old
0	0	0	0	1	0	0	0	0		0		0	1	1	0	2	4	1	2	2	2	1	31	26-35 years old
0	0	0	0	1	1	0	0	0	0	1		0	1	1	1	1	4	1	3	2	2	1	31	26-35 years old
0	0	0	0	1	1	0	0	0		0		0	0	1	1	1	4	1	3	2	1	2	31	26-35 years old
1	0	0	0	1	1	1	1	0	0	1		0	1	1	1	1	4	1	3	2	2	1	31	26-35 years old
1	0	0	0	1	1	1	1	0		0		0	1	1	1	1	4	1	3	2	1	2	31	26-35 years old
0	0	0	0	1	1	0	0	0	0	1		0	0	1	0	2	4	2	2	1	1	1	31	26-35 years old
1	0	0	0	1	0	1	1	0		0	1	1	0	1	1	1	5	2	3	2	1	2	31	26-35 years old
0	0	0	0	1	1	0	0	0	0	1		0	0	1	1	2	4	1	2	1	2	2	31	26-35 years old
0	0	0	0	1	1	0	0	0	0	1		0	0	1	1	2	4	2	2	1	2	2	31	26-35 years old
0	0	0	0	1	0	0	0	0	0	1		0	0	1	0	1	4	2	2	1	1	1	31	26-35 years old
0	1	0	1	1	1	0	0	0		0		0	1	1	0	2	4	1	3	2	1	1	31	26-35 years old
1	0	0	0	1	1	1	1	0		0		0	0	1	1	2	4	1	1	1	1	2	31	26-35 years old
1	0	0	0	1	1	1	1	0		0	0	1	0	1	0	1	4	1	2	1	1	1	31	26-35 years old
1	0	0	0	1	1	1	1	0		0		0	1	1	0	1	4	1	2	2	1	1	31	26-35 years old
0	0	0	0	0	0	0	0	0		0		0	0	2	1	2	4	1	2	2	2	1	31	26-35 years old
0	0	0	0	1	1	0	0	0		0		0	1	1	1	1	4	2	2	1	1	1	31	26-35 years old
0	0	0	0	1	0	0	0	0		0		0	1	1	1	1	4	2	3	2	1	2	31	26-35 years old
0	0	0	0	0	0	0	0	0		0		0	1	2	0	2	4	2	2	1	1	1	31	26-35 years old
0	0	0	0	1	1	0	0	0		0		0	1	2	0	1	4	1	3	2	1	1	32	26-35 years old
1	0	0	0	1	1	1	1	0		0		0	1	2	0	1	4	2	2	2	1	1	32	26-35 years old
0	0	0	0	1	0	0	0	0		0		0	1	1	1	2	2	1	2	1	1	1	32	26-35 years old
0	0	0	0	1	0	0	0	0		0		0	1	2	0	2	2	1	2	2	1	2	32	26-35 years old
0	0	0	0	1	0	0	0	1		0		0	1	2	0	1	4	1	2	2	1	2	32	26-35 years old
0	0	0	0	1	0	0	0	1		0		0	1	2	0	1	4	1	2	2	1	2	32	26-35 years old
0	0	0	0	1	0	0	0	0		0		0	1	1	0	1	4	1	3	2	1	1	32	26-35 years old
0	0	0	0	1	0	0	0	0		0		0	0	1	0	1	4	1	3	2	1	1	32	26-35 years old
0	1	0	1	1	1	0	0	0		0	0	1	0	2	0	1	4	1	3	2	1	2	32	26-35 years old
0	0	0	0	1	0	0	0	0		0		0	0	1	0	1	4	1	3	2	1	2	32	26-35 years old
0	0	0	0	1	0	0	0	0	0	1	0	1	1	2	0	2	4	2	3	2	1	2	32	26-35 years old
1	0	0	0	1	1	1	1	0		0		0	0	1	1	1	4	1	2	2	1	2	32	26-35 years old
1	0	0	0	1	0	1	1	0	0	1		0	1	1	0	2	4	1	2	1	2	1	32	26-35 years old
0	0	0	0	1	0	0	0	0		0		0	0	1	0	2	2	1	2	1	1	1	32	26-35 years old
1	0	0	0	1	1	1	1	0		0		0	1	1	1	1	2	1	2	1	1	1	32	26-35 years old
0	0	0	0	1	0	0	0	0		0		0	0	2	0	1	4	1	3	2	1	1	32	26-35 years old
1	0	0	0	1	0	0	1	0		0		0	0	1	1	1	4	1	3	2	1	2	32	26-35 years old
1	0	0	0	1	1	1	1	0		0		0	0	1	1	1	4	1	2	2	1	2	32	26-35 years old
0	0	0	0	1	0	0	0	0		0		0	1	1	1	2	4	2	3	2	1	2	32	26-35 years old
0	0	0	0	1	1	0	0	0		0		0	1	1	1	2	4	1	2	2	1	1	33	26-35 years old
0	0	0	0	1	0	0	0	0	0	1	0	1	1	1	0	1	4	2	2	1	2	1	33	26-35 years old
0	1	1	0	1	0	0	0	0		0		0	1	1	0	1	4	2	2	2	2	1	33	26-35 years old
1	0	0	0	1	1	0	1	0	0	1		0	1	2	0	1	4	2	3	2	2	1	33	26-35 years old
0	0	0	0	1	0	0	0	0		0		0	1	2	0	1	4	1	2	2	1	2	33	26-35 years old
0	0	0	0	1	0	0	0	0		0		0	0	1	0	2	4	1	3	2	1	2	33	26-35 years old
0	0	0	0	1	0	0	0	0		0		0	0	1	0	2	4	1	3	2	1	2	33	26-35 years old
0	0	0	0	1	1	0	0	0		0		0	0	2	0	1	4	1	2	2	1	2	33	26-35 years old
0	0	0	0	1	0	0	0	0		0		0	0	2	0	2	4	1	3	2	1	2	33	26-35 years old
1	0	0	0	1	1	1	1	0		0		0	1	1	1	2	4	2	2	1	1	1	33	26-35 years old
0	0	0	0	1	0	0	0	0		0		0	1	1	0	1	4	1	3	2	1	2	33	26-35 years old
0	0	0	0	1	1	0	0	0		0		0	1	1	1	1	4	1	1	2	1	2	33	26-35 years old
1	0	0	0	1	1	1	0	0		0		0	0	2	0	1	4	1	2	2	1	1	33	26-35 years old
1	0	0	0	1	0	1	1	0		0		0	0	1	0	1	4	2	1	1	2	1	33	26-35 years old
1	0	0	0	1	1	1	1	0		0		0	0	1	1	2	4	2	2	2	1	2	33	26-35 years old
1	0	0	0	1	1	1	1	0	0	1		0	0	2	0	2	4	2	3	2	2	2	33	26-35 years old
0	1	0	1	1	0	0	0	0		0		0	1	1	0	2	4	2	2	2	1	1	33	26-35 years old
0	0	0	0	1	0	0	0	0	0	1		0	0	2	0	2	4	2	3	2	1	1	33	26-35 years old
0	0	0	0	1	0	0	0	0		0		0	0	1	1	1	4	1	2	2	1	1	33	26-35 years old
1	0	0	0	1	1	1	1	0		0		0	0	1	0	2	4	1	2	1	1	1	34	26-35 years old
0	0	0	0	1	0	0	0	0	0	1		0	0	1	1	1	4	2	3	2	1	2	34	26-35 years old
1	0	0	0	1	1	1	1	0		0		0	1	2	0	2	4	1	3	2	1	2	34	26-35 years old
1	1	1	1	1	0	1	0	0		0		0	1	1	0	1	4	1	2	2	1	2	34	26-35 years old
0	0	0	0	1	1	0	0	0		0		0	0	1	1	1	4	1	3	2	1	2	34	26-35 years old
0	0	0	0	1	0	0	0	0		0		0	1	1	0	1	4	1	2	2	1	2	34	26-35 years old
0	0	0	0	1	0	0	0	0		0		0	1	1	0	1	4	1	2	2	1	2	34	26-35 years old
0	0	0	0	1	1	0	0	0		0		0	0	1	0	2	4	1	1	1	3	1	34	26-35 years old
1	0	0	0	1	1	1	1	0		0		0	1	1	1	2	4	2	3	1	1	1	35	26-35 years old
0	0	0	0	1	0	0	0	0		0		0	0	2	0	1	4	1	3	2	1	2	35	26-35 years old
0	0	0	0	1	0	0	0	0		0		0	0	2	0	1	4	1	3	2	1	2	35	26-35 years old
0	0	0	0	1	0	0	0	0	0	1		0	0	1	1	2	5	2	3	2	1	2	35	26-35 years old
0	0	0	0	1	0	0	0	1		0		0	1	1	1	2	4	1	2	2	1	1	35	26-35 years old
1	0	0	0	1	1	1	1	0		0		0	1	1	0	2	4	1	3	2	1	1	35	26-35 years old
1	0	0	0	1	1	1	1	0		0		0	0	2	0	1	4	1	3	2	2	2	35	26-35 years old
1	0	0	0	1	1	1	1	0		0		0	1	2	0	2	4	1	3	2	1	1	35	26-35 years old
1	0	0	0	1	1	1	1	0	0	1		0	1	1	0	2	4	2	3	2	2	2	35	26-35 years old
0	0	0	0	1	1	0	0	1	1	1		0	1	2	0	2	4	2	2	1	2	1	35	26-35 years old
0	0	0	0	1	0	0	0	0		0		0	1	1	1	1	4	2	2	2	1	2	35	26-35 years old
1	0	0	0	1	1	1	1	0		0		0	0	2	0	2	4	1	2	2	1	2	35	26-35 years old
1	1	1	0	1	1	1	1	0		0		0	1	1	0	2	2	1	3	2	1	2	36	36 years old and above
1	0	0	0	1	1	1	1	0		0		0	1	1	0	2	2	1	3	2	1	2	36	36 years old and above
0	0	0	0	0	0	0	0	0		0		0	0	1	0	1	2	2	2	2	1	1	36	36 years old and above
0	0	0	0	1	0	0	0	0	0	1		0	1	1	1	2	4	1	2	1	2	1	36	36 years old and above
0	0	0	0	1	0	0	0	0		0		0	1	2	0	1	4	1	2	1	3	1	36	36 years old and above
0	0	0	0	0	0	0	0	0		0		0	0	2	0	1	4	2	2	1	2	2	36	36 years old and above
0	0	0	0	0	1	0	0	0	0	1		0	1	1	0	2	4	2	2	1	1	1	36	36 years old and above
0	0	0	0	1	0	0	0	0	0	1		0	0	2	0	2	4	2	2	1	1	1	36	36 years old and above
0	0	0	0	1	0	0	0	0		0		0	0	2	0	2	4	2	2	2	2	1	36	36 years old and above
1	1	1	0	1	1	1	1	1		0		0	1	1	0	2	4	1	3	2	2	1	36	36 years old and above
0	0	0	0	1	1	0	0	0		0		0	1	1	0	2	4	1	3	2	2	2	36	36 years old and above
0	0	0	0	1	1	0	0	0		0		0	1	1	0	2	2	1	2	2	1	1	36	36 years old and above
0	0	0	0	1	1	0	0	0		0		0	1	1	0	2	2	1	2	2	1	1	36	36 years old and above
1	0	0	0	1	1	1	1	0		0		0	1	1	1	2	2	1	3	2	1	2	36	36 years old and above
0	0	0	0	1	0	0	0	0		0		0	0	1	1	1	4	2	3	2	1	1	36	36 years old and above
1	0	0	0	1	1	1	1	0		0		0	1	1	1	1	4	1	1	2	1	2	36	36 years old and above
0	0	0	0	1	1	0	0	0		0		0	1	2	0	1	4	1	1	2	2	2	36	36 years old and above
0	0	0	0	1	1	0	0	0		0		0	1	2	0	1	4	1	1	2	2	2	36	36 years old and above
1	0	0	0	1	1	1	1	0		0	1	1	1	1	0	2	1	1	1	1	1	2	36	36 years old and above
0	0	0	0	0	1	0	0	0	0	1	1	1	1	1	0	1	4	1	2	2	1	1	36	36 years old and above
1	0	0	0	1	1	1	1	0		0		0	1	1	0	2	4	1	3	2	1	2	36	36 years old and above
0	0	0	0	1	1	0	0	0		0		0	0	2	0	1	4	1	3	1	2	2	36	36 years old and above
0	0	0	0	1	1	0	0	0	0	1		0	0	2	0	1	4	1	3	1	2	1	36	36 years old and above
0	0	0	0	1	1	0	0	0	0	1		0	0	1	0	2	2	2	2	2	2	2	36	36 years old and above
1	0	0	0	1	1	1	1	0	0	1		0	1	2	0	2	4	2	3	2	1	1	37	36 years old and above
1	0	0	0	1	0	0	1	0	0	1		0	0	2	0	2	4	1	3	2	2	1	37	36 years old and above
0	0	0	0	1	0	0	0	0		0		0	1	1	1	2	4	1	2	1	2	1	37	36 years old and above
0	0	0	0	1	0	0	0	0	0	1		0	0	1	1	2	4	2	3	1	2	1	37	36 years old and above
0	0	0	0	1	0	0	0	0	0	1		0	0	2	0	2	4	2	2	1	2	1	37	36 years old and above
0	0	0	0	0	0	0	0	0		0		0	0	1	1	1	4	2	2	2	3	1	37	36 years old and above
0	1	0	1	1	0	0	0	0	0	1		0	0	2	0	2	2	2	1	1	1	1	37	36 years old and above
1	0	0	0	1	1	1	1	0		0		0	0	2	0	1	4	2	1	1	1	1	37	36 years old and above
0	0	0	0	1	1	0	0	0		0		0	1	1	1	1	4	1	2	2	1	1	37	36 years old and above
0	0	0	0	1	1	0	0	0		0		0	1	1	1	1	4	1	2	2	1	1	37	36 years old and above
1	0	0	0	1	1	1	1	0	0	1		0	1	2	0	2	4	1	2	2	2	1	37	36 years old and above
1	0	0	0	1	0	1	1	0		0		0	0	2	0	1	2	1	1	2	2	2	37	36 years old and above
1	0	0	0	1	0	1	1	0		0		0	0	2	0	1	5	1	1	2	2	2	37	36 years old and above
0	1	0	1	1	0	0	0	0		0		0	1	1	0	2	4	1	2	1	1	2	37	36 years old and above
0	0	0	0	1	0	0	0	0	0	1		0	0	2	0	2	4	1	2	1	1	2	38	36 years old and above
0	0	0	0	1	0	0	0	0	0	1		0	0	2	0	2	4	1	2	1	1	2	38	36 years old and above
0	1	1	0	1	1	0	0	0	0	1		0	1	1	0	2	4	1	3	2	1	1	38	36 years old and above
0	0	0	0	1	0	0	0	0		0	0	1	1	1	0	2	4	1	2	1	2	1	38	36 years old and above
1	0	0	0	1	1	1	1	0		0		0	1	1	0	1	4	1	2	2	1	2	38	36 years old and above
0	0	0	0	1	1	0	0	0		0	1	1	1	1	1	2	4	1	1	2	1	1	38	36 years old and above
0	0	0	0	0	1	0	0	0		0		0	0	1	0	2	1	2	3	1	1	1	38	36 years old and above
0	0	0	0	1	0	0	0	0		0		0	1	2	0	2	4	1	3	2	1	1	38	36 years old and above
0	0	0	0	1	0	0	0	0	0	1		0	1	1	0	2	4	2	2	1	2	1	38	36 years old and above
0	0	0	0	1	0	0	0	0		0		0	1	1	0	2	4	1	2	1	3	1	39	36 years old and above
0	0	0	0	1	0	0	0	0		0		0	1	1	0	2	4	1	2	1	3	1	39	36 years old and above
1	0	0	0	0	1	0	1	0		0		0	1	2	0	1	4	1	3	1	1	2	39	36 years old and above
1	0	0	0	1	1	0	1	0		0		0	1	1	1	1	2	2	3	2	2	2	39	36 years old and above
0	1	1	1	0	1	0	0	0		0	0	1	1	2	0	2	2	1	1	1	2	1	39	36 years old and above
0	0	0	0	1	0	0	0	0		0		0	1	1	0	2	4	2	2	1	3	1	39	36 years old and above
0	0	0	0	1	0	0	0	0		0		0	1	2	0	2	4	1	2	2	1	2	39	36 years old and above
0	0	0	0	1	0	0	0	0		0		0	1	2	0	2	4	1	2	2	1	2	39	36 years old and above
1	1	1	0	1	1	1	1	0		0		0	1	1	0	2	4	1	2	1	1	1	39	36 years old and above
1	0	0	0	1	1	1	1	0	0	1		0	1	1	1	1	2	1	2	1	2	2	40	36 years old and above
1	0	0	0	1	0	1	1	0		0		0	1	1	0	2	4	1	3	2	1	2	40	36 years old and above
0	0	0	0	1	1	0	0	0		0		0	1	1	1	2	1	1	3	2	1	2	40	36 years old and above
1	0	0	0	1	1	1	1	0		0		0	0	1	1	1	4	1	3	2	1	2	40	36 years old and above
0	0	0	0	1	0	0	0	0		0		0	0	1	1	2	4	1	2	2	1	1	40	36 years old and above
0	0	0	0	1	1	0	0	0	0	1		0	0	1	0	2	4	1	2	2	2	1	40	36 years old and above
0	0	0	0	1	1	0	0	0		0		0	0	2	0	2	5	1	3	2	1	2	41	36 years old and above
1	0	0	0	1	1	1	1	0	0	1		0	1	2	0	1	4	2	3	1	2	1	41	36 years old and above
0	0	0	0	1	0	0	0	0		0		0	1	1	0	2	4	1	2	2	3	1	41	36 years old and above
0	0	0	0	1	0	0	0	0		0		0	1	1	0	2	1	1	2	1	1	1	41	36 years old and above
1	0	0	0	1	0	1	1	0		0		0	0	1	0	2	4	1	3	2	1	1	41	36 years old and above
0	0	0	0	1	1	0	0	0		0	1	1	1	1	0	2	4	1	2	1	1	1	41	36 years old and above
1	0	0	0	1	0	1	1	0	0	1		0	0	2	0	2	4	2	2	2	1	1	41	36 years old and above
1	0	0	0	0	1	1	1	0		0		0	0	2	0	2	4	1	3	2	1	1	41	36 years old and above
1	0	0	0	1	1	1	1	0		0		0	1	1	0	2	4	2	3	2	2	1	41	36 years old and above
0	0	0	0	1	0	0	0	0		0		0	1	2	0	2	4	2	3	2	3	1	42	36 years old and above
0	0	0	0	1	0	0	0	0	0	1		0	1	1	1	2	3	2	3	2	2	1	42	36 years old and above
0	0	0	0	1	0	0	0	0	0	1		0	0	1	1	2	4	2	2	2	2	1	42	36 years old and above
0	0	0	0	0	1	0	0	0		0		0	1	2	0	2	2	2	2	1	2	1	42	36 years old and above
1	0	0	0	1	1	1	1	0	0	1		0	0	2	0	2	4	1	2	1	2	2	43	36 years old and above
0	1	0	1	0	1	0	0	0		0		0	1	1	1	2	4	1	2	1	2	2	43	36 years old and above
1	0	0	0	1	1	1	1	0		0		0	1	1	1	2	4	1	3	2	1	1	43	36 years old and above
0	0	0	0	1	0	0	0	0		0		0	1	1	0	2	2	2	2	1	2	1	44	36 years old and above
0	1	1	0	1	0	0	0	0		0	0	1	1	2	0	2	4	2	2	1	2	1	44	36 years old and above
1	0	0	0	1	1	1	1	0		0		0	0	1	1	1	4	1	2	2	3	1	44	36 years old and above
1	0	0	0	1	0	1	1	0	0	1		0	0	1	0	2	1	1	2	1	2	1	45	36 years old and above
0	0	0	0	1	0	0	0	0		0		0	0	1	0	2	4	2	2	1	3	2	45	36 years old and above
1	0	0	0	1	1	1	1	0		0		0	1	2	0	2	2	1	2	1	2	2	46	36 years old and above
1	0	0	0	1	1	1	0	0	0	1		0	0	2	0	2	5	1	3	2	2	2	46	36 years old and above
1	0	0	0	1	1	1	1	0		0		0	1	1	0	2	4	2	1	1	2	1	46	36 years old and above
0	0	0	0	1	0	0	0	0		0		0	0	2	0	2	4	1	2	2	2	2	48	36 years old and above
1	0	0	0	1	1	1	1	0		0		0	0	1	0	2	4	1	1	1	1	2	49	36 years old and above
0	0	0	0	1	1	0	0	0		0		0	1	1	0	2	4	1	2	1	3	2	49	36 years old and above
0	0	0	0	1	1	0	0	0	0	1		0	0	1	0	2	1	2	3	2	2	2	51	36 years old and above
0	0	0	0	1	0	0	0	0		0		0	0	1	0	2	2	1	2	1	3	2	51	36 years old and above
1	0	0	0	0	1	1	1	0		0		0	0	1	0	1	4	1	2	1	3	2	54	36 years old and above
0	0	0	0	1	0	0	0	0		0		0	1	1	0	1	4	1	2	2	2	2	64	36 years old and above
0	1	1	0	1	0	0	0	0	0	1		0	1	2	0	2	4	1	1	2	2	1	68	36 years old and above
0	0	0	0	1	0	0	0	0	0	1		0	1	2	0	2	4	1	1	2	2	1	68	36 years old and above
